# Supplementary material for: The Years 2015–2025 as a Prospective Decade for the Identification of Specific Methylation Biomarkers of Prostate Cancer
Source: Biomolecules. 2025 Sep 18;15(9):1334. doi: 10.3390/biom15091334 (PMC12467249; doi:10.3390/biom15091334)
Supplement: Supplementary file 1 [file biomolecules-15-01334-s001.zip]

Archive with 1 entries (1 files):
- biomolecules-3775665-supplementary.pdf
